# Supplementary material for: Impact of Hypoxia on Neutrophil Degranulation and Inflammatory Response in Alpha-1 Antitrypsin Deficiency Patients
Source: Antioxidants (Basel). 2024 Sep 2;13(9):1071. doi: 10.3390/antiox13091071 (PMC11428696; doi:10.3390/antiox13091071)
Supplement: Supplementary file 1 [file antioxidants-13-01071-s001.zip]

Archive with 1 entries (1 files):
- antioxidants-3140988-supplementary.pdf
